# Supplementary material for: Reversible Thermo-Optical Response Nanocomposites Based on RAFT Symmetric Triblock Copolymers (ABA) of Acrylamide and N-Isopropylacrylamide and Gold Nanoparticles
Source: Polymers (Basel). 2023 Apr 21;15(8):1963. doi: 10.3390/polym15081963 (PMC10144036; doi:10.3390/polym15081963)
Supplement: Supplementary file 1 [file polymers-15-01963-s001.zip]

Archive with 1 entries (1 files):
- polymers-2287506-supplementary.pdf
